# Supplementary material for: A Loss-of-Function Screen for Phosphatases that Regulate Neurite Outgrowth Identifies PTPN12 as a Negative Regulator of TrkB Tyrosine Phosphorylation
Source: PLoS One. 2013 Jun 13;8(6):e65371. doi: 10.1371/journal.pone.0065371 (PMC3681791; doi:10.1371/journal.pone.0065371)
Supplement: Table S1 — RSA analysis of negative regulators of BDNF-TrkB mediated neurite outgrowth. (XLSX) [file pone.0065371.s007.xlsx]

## Sheet: Sheet1
Table S1. RSA analysis of negative regulators of BDNF-TrkB mediated neurite outgrowth.
RSA analysis hit list	Gene symbol	Critical ranka	RSA analysis p-value	Significance level	Validationb
1	ACYP1	3	0.00126532	p≤0,01	●
2	PTPMT1	2	0.00405746		●
3	PTPN12	2	0.00450808		●
4	ENOPH1	1	0.00610997		●
5	LPPR4	1	0.0091556		●
6	UBASH3A	3	0.0122642	p≤0,05
7	DUSP12	3	0.0137885		●
8	PNKP	1	0.0152282		●
9	PPAPDC1A	2	0.0177719
10	TENC1	1	0.0212759		●
11	FIG4	3	0.0233233
12	ENPP2	2	0.0240081
13	PALP	2	0.0245238
14	SACM1L	3	0.0251167
15	LPPR2	3	0.0256455
16	EYA4	3	0.0259126
17	PPM1B	2	0.0277244
18	PPM1E	3	0.0278347
19	PPM2C	3	0.0284008
20	PPEF2	3	0.0298496		○
21	HDDC2	1	0.030301
22	ACP5	3	0.030742
23	DOLPP1	3	0.0310434		●
24	CMAS	3	0.0399441
25	PTPRF	3	0.0436291
26	PTPN1	1	0.0452192		○
27	PHLPP	3	0.0459452
28	PALD	3	0.046339
29	LPPR3	3	0.0483419
a Critical rank indicates how many of the three gene-specific siRNAs contributed to the gene p-value (see supporting Materials and Methods document S1 for details).
b Filled circles represent hits that have been validated in a separate sub-screen, while open circles represent hits that could not be validated.
