# Supplementary material for: A Loss-of-Function Screen for Phosphatases that Regulate Neurite Outgrowth Identifies PTPN12 as a Negative Regulator of TrkB Tyrosine Phosphorylation
Source: PLoS One. 2013 Jun 13;8(6):e65371. doi: 10.1371/journal.pone.0065371 (PMC3681791; doi:10.1371/journal.pone.0065371)
Supplement: Table S2 — RSA analysis of positive regulators of BDNF-TrkB mediated neurite outgrowth. (XLSX) [file pone.0065371.s008.xlsx]

## Sheet: Sheet1
Table S2. RSA analysis of positive regulators of BDNF-TrkB mediated neurite outgrowth.
RSA analysis hit list	Gene symbol	Critical ranka	RSA analysis p-value	Significance level	Validationb
1	PPM1J	3	0.00267249	p≤0,01	●
2	PFKFB3	2	0.0032257
3	CDC25B	2	0.00450808
4	PPP3CA	2	0.00573515		○
5	ACP2	2	0.00653981
6	CDC25C	2	0.00861467
7	MTM1	2	0.00958762
#	NTRK2	3	0.00998067		Positive control
8	UBASH3B	2	0.0120507	p≤0,05	●
9	PPP2CB	1	0.012195
10	PTPRJ	3	0.012927
11	TPTE	1	0.0152282
12	LPPR1	3	0.0170027
13	MTMR1	2	0.0173286
14	PPM1A	3	0.0202232
15	EYA1	1	0.0212759
16	PPP2CA	3	0.0216174
17	MINPP1	2	0.0229919		○
18	PTPRM	2	0.0240081
19	PTPN5	3	0.0261816
20	PPM1H	1	0.0272988
21	G6PC	3	0.0284008
22	PTEN	3	0.0289746
23	PTPN9	3	0.0310434
24	ACPT	1	0.0332969
25	PPAPDC3	2	0.0371326
26	ENPP3	2	0.037762
27	PTPN4	3	0.0388806
28	PTP4A3	1	0.0422478
29	CDC14B	2	0.0429681
30	PGP	2	0.044998
31	PPP1CB	1	0.0452192
a Critical rank indicates how many of the three gene-specific siRNAs contributed to the gene p-value (see supporting Materials and Methods document S1 for details).
b Filled circles represent hits that have been validated in a separate sub-screen, while open circles represent hits that could not be validated.
